# Supplementary material for: Bioinformatic Resources for Exploring Human–virus Protein–protein Interactions Based on Binding Modes
Source: Genomics Proteomics Bioinformatics. 2024 Oct 15;22(5):qzae075. doi: 10.1093/gpbjnl/qzae075 (PMC11658832; doi:10.1093/gpbjnl/qzae075)
Supplement: qzae075_Supplementary_Data [file qzae075_supplementary_data.zip]

Archive with 5 entries (5 files):
- Figure S2.tiff
- supplementary material captions.docx
- Table S1.docx
- Table S2.xlsx
- Figure S1.tiff
