# Supplementary material for: Bioinformatic Resources for Exploring Human–virus Protein–protein Interactions Based on Binding Modes
Source: Genomics Proteomics Bioinformatics. 2024 Oct 15;22(5):qzae075. doi: 10.1093/gpbjnl/qzae075 (PMC11658832; doi:10.1093/gpbjnl/qzae075)
Supplement: qzae075_Supplementary_Data [file qzae075_supplementary_data.zip › Table S2.xlsx]

## Sheet: Evaluation
Table S2 Summary results of the docking tools in an independent data set
Virus protein length	PDB code	Cluspro-1	Cluspro-2	Cluspro-3	Cluspro-4	Cluspro-5	Cluspro-6	Cluspro-7	Cluspro-8	Cluspro-9	Cluspro-10	ZDOCK-1	ZDOCK-2	ZDOCK-3	ZDOCK-4	ZDOCK-5	ZDOCK-6	ZDOCK-7	ZDOCK-8	ZDOCK-9	ZDOCK-10	GRAMM-1	GRAMM-2	GRAMM-3	GRAMM-4	GRAMM-5	GRAMM-6	GRAMM-7	GRAMM-8	GRAMM-9	GRAMM-10	RosettaDock-1	RosettaDock-2	RosettaDock-3	RosettaDock-4	RosettaDock-5	RosettaDock-6	RosettaDock-7	RosettaDock-8	RosettaDock-9	RosettaDock-10	HawkDock-1	HawkDock-2	HawkDock-3	HawkDock-4	HawkDock-5	HawkDock-6	HawkDock-7	HawkDock-8
9	1S8D	3.091	3.091	15.173	15.1188	8.2605	8.2605	13.7852	48.6792	28.7843	13.1055	2.2008	1.3903	1.4811	1.364	2.9528	2.9421	9.3552	14.8921	14.7762	14.3823	14.8872	7.1608	15.5268	2.8728	14.8689	14.8946	7.3738	27.797	16.3271	15.0408	1.0751	1.0945	1.0745	1.0695	1.0906	1.0476	1.0829	1.0468	1.0354	1.0708	21.8238	23.9989	22.2271	27.1271	25.2667	45.1056	64.2765	9.9394
9	3O4L	3.3222	3.3222	14.2508	14.2128	14.2856	14.2856	3.3222	6.079	16.4162	28.7769	1.069	1.8641	2.875	3.1516	1.507	1.9877	14.2408	1.4582	2.2393	14.970	2.7782	2.5975	17.5443	1.9172	17.8282	17.6686	14.474	11.8035	11.4405	32.433	0.7887	0.8455	0.7893	10.4687	0.7827	11.7729	0.7862	0.7927	0.886	0.9084	14.5292	28.1774	13.4528	8.6049	31.5393	18.8436	17.1789	14.6037
9	3ZHF	23.0396	21.454	25.6266	32.7201	19.5551	14.0654	24.6178	15.3361	3.7973	23.6133	25.9904	23.0741	20.594	23.4371	22.3637	22.2779	23.909	20.8677	15.5585	25.5341	28.4813	28.614	28.6226	28.5271	28.9662	28.6963	28.9773	28.6686	27.3408	27.2694	3.2517	3.1993	3.3533	3.273	3.2116	3.1957	3.1776	3.2589	3.2249	3.3408	22.1405	5.3525	8.8571	7.7301	10.847	15.0444	19.5263	19.3709
11	4PRA	8.9224	8.372	16.2493	16.2493	16.2493	3.5144	14.7577	15.0034	15.8394	10.5117	2.0249	1.8394	1.2171	2.1275	14.5235	2.7152	4.2265	11.316	14.7941	17.3274	14.2914	14.2466	14.5103	14.2187	2.5702	2.3489	13.9701	26.6481	26.5941	14.1565	15.5462	15.6228	15.5724	20.6282	15.4399	13.8213	16.184	21.4294	14.6631	15.605	16.1722	9.6114	46.403	16.8932	48.3291	15.532	20.6969	49.6531
14	2IPK	8.1107	9.8696	16.8252	21.8796	12.4138	36.5175	31.478	24.104	21.6738	25.6422	23.5857	22.9897	22.2301	21.5393	22.2269	14.0675	8.8381	25.965	1.9266	5.1254	32.3115	28.0775	28.9451	28.8471	29.4007	29.4716	18.3116	18.5095	33.1246	32.1978	2.1902	2.1375	2.3498	2.2287	15.8563	1.9169	2.179	2.1483	2.1829	3.7437	22.265	22.3051	28.6367	22.0787	43.3965	23.1876	15.038	27.9983
15	5UL6	4.1695	12.2497	9.3166	10.7648	18.119	10.369	19.3991	21.5456	21.3805	30.0585	2.0144	1.2081	10.518	4.7602	3.0593	7.8522	10.0771	5.2602	22.1748	3.6271	21.5207	20.3954	21.3983	23.1485	20.156	24.799	20.0059	20.3374	22.9733	21.2104	1.4313	1.65	1.6648	1.6693	2.2333	1.624	1.4275	1.9793	1.4152	1.6749	3.5734	12.9781	11.3323	3.5859	16.92	19.3109	25.4734	30.2442
23	5B1Z	26.366	21.3265	7.4324	27.9983	37.3674	21.7234	20.7588	26.4942	20.8872	23.1747	2.7608	1.8089	25.6149	36.4641	2.733	5.7792	3.835	20.9809	3.419	26.494	26.7057	21.4896	21.5499	21.3198	26.9589	26.4354	27.2153	26.6277	26.3434	22.1968	1.2456	1.2475	1.2965	1.2053	1.2216	1.2315	1.1704	1.2519	1.2136	1.2582	23.4531	20.7284	34.9619	39.8371	31.7912	32.9472	17.0067	20.4341
25	5FW5	36.7728	3.2984	21.8992	32.7248	34.7048	30.6226	16.581	35.6339	20.9203	28.3556	1.3545	2.56	2.7438	2.3813	2.4871	20.5139	1.9769	3.8644	3.6118	3.5682	6.7981	6.366	7.4321	5.1948	6.9965	5.9183	19.9748	6.3538	5.8046	8.3855	1.423	1.1987	1.1613	1.2016	1.1548	1.1546	1.1542	1.2324	1.1641	1.1951	3.0219	26.8869	3.0505	31.9588	21.5094	26.2661	17.8219	37.2594
26	5FCG	18.4942	26.7941	7.889	28.9646	28.0279	8.1835	24.9123	12.8966	12.8966	26.9027	1.1362	1.9805	23.1184	28.2547	28.5756	18.4422	27.9171	22.9731	23.9835	16.7376	9.1191	2.553	25.9784	14.3551	4.1691	25.8315	4.6047	2.4447	25.8248	1.6364	1.2669	1.2874	1.2558	1.2975	1.2046	1.2458	1.2691	1.2602	1.2689	1.1847	30.8424	25.62	27.3116	27.2502	31.2158	27.0778	15.8583	26.3079
36	2MA9	8.3794	4.06	15.7687	14.924	22.0168	15.7378	23.3972	24.8825	14.1966	14.2626	1.5147	1.9013	1.8007	11.8181	21.5015	22.5621	20.684	14.7891	20.1941	15.2134	12.6733	15.4508	11.9586	12.1855	12.3068	12.045	12.6584	15.3492	22.136	22.9345	1.061	1.0133	1.0757	0.9888	1.079	1.0273	1.0586	1.0484	1.0631	1.0573	9.4229	15.4981	3.104	8.2784	28.2516	22.5005	22.5633	24.1975
37	6BW9	11.2705	17.3733	20.9797	32.2575	15.482	15.8451	28.0954	13.7391	34.7859	21.0985	15.7012	13.971	23.7773	14.7186	24.3903	14.1426	9.0687	11.917	11.7721	32.838	41.6977	41.7303	35.2194	41.639	41.7309	45.3955	41.7776	41.6728	41.6996	35.2387	10.6496	11.0106	10.5818	10.4863	9.2518	10.3249	10.6758	10.0464	9.0613	10.6419	32.4097	32.5534	41.585	61.5778	34.6381	40.5823	37.4645	40.4992
38	2KJE	5.8937	20.7475	25.4833	35.079	30.6906	31.0434	22.3331	20.2712	21.9775	13.8458	1.2865	21.061	26.7286	34.5795	19.8703	22.9082	13.0074	28.498	3.935	13.7652	31.7568	31.4973	31.5985	31.722	30.6446	20.7438	30.2624	31.5436	2.0508	28.8842	24.5964	31.5668	31.2644	32.346	30.2044	27.98	30.9055	33.8693	34.03	30.963	30.0968	31.5486	25.3068	32.5072	28.9046	28.4587	34.2906	33.438
41	4F0Z	4.6731	31.7363	29.3438	31.1204	12.0718	30.2316	6.1714	31.3812	20.1402	33.127	2.1151	2.5562	32.377	5.7696	11.2257	3.6999	2.7246	32.7723	10.4964	32.3204	2.8102	31.6683	2.506	31.8694	5.4082	31.753	31.6367	31.7144	36.4329	31.3399	1.2286	1.2112	1.2745	1.2586	1.2634	1.1088	1.2561	1.2679	1.3516	1.03	44.9124	37.708	34.6785	50.0566	38.9486	44.7509	48.3838	57.0621
42	6HM8	18.8425	3.4543	27.1051	33.5854	33.8006	29.3057	27.0754	16.2833	27.1145	28.274	3.2036	3.5924	2.2865	3.3717	3.1557	37.0645	39.142	36.2103	27.2884	30.8686	33.4181	33.2238	33.5875	33.643	33.6	33.8866	33.789	33.1374	2.1905	28.8048	34.6053	28.9654	6.2919	18.8842	19.3822	28.3554	33.6486	27.5454	19.1069	34.4875	40.5151	16.7654	32.6171	30.6662	26.0518	27.4232	25.1814	41.0927
43	6HMV	36.3714	15.3396	24.3782	45.6234	44.3807	47.2402	41.0139	25.1531	36.001	14.8713	3.8937	40.0204	42.0737	42.3156	44.1824	33.411	44.4396	47.4326	51.751	3.1197	15.7753	25.7291	27.4655	43.4898	18.7214	14.0742	43.0997	46.0492	43.852	37.7241	1.0715	1.0093	1.0047	1.039	1.0123	1.0054	1.0816	0.9663	1.0641	1.0726	51.6231	39.1551	44.7775	53.3427	23.0125	26.0655	38.4475	18.4255
51	5L1Z	4.0928	23.55	20.0173	15.4878	22.2571	39.106	22.1026	22.0563	12.2863	21.0731	1.8136	2.7179	3.5456	4.3628	22.4972	4.4404	3.570	33.0503	4.2599	29.2366	2.314	2.8189	1.4306	2.0358	33.381	2.7133	2.7937	2.0364	4.8229	3.8254	0.873	0.8984	0.9298	0.9369	1.0111	0.999	0.8784	0.8681	0.8673	0.8787	19.9304	30.3771	37.9922	36.5436	29.9783	23.1544	28.8264	29.2324
52	6E5U	4.2087	21.847	37.7281	19.7712	7.6284	22.1953	39.3375	21.7862	14.5536	33.394	2.1298	2.3779	3.2457	4.7362	3.7757	3.3599	3.4524	29.9983	5.2863	21.177	11.0405	3.0188	3.0393	4.6041	2.5964	11.6417	2.1506	10.7743	2.7669	3.8711	1.2995	1.2367	1.3079	1.2322	1.1411	1.1949	1.2889	1.0439	1.1128	1.1221	22.205	37.4612	37.9893	36.3344	43.46	27.4107	30.7883	30.7231
58	4UAD	40.5397	29.526	30.092	38.869	26.86	31.9463	36.7544	44.4714	39.9711	39.1067	28.9637	39.805	29.216	38.136	36.816	33.6137	39.6662	43.329	52.885	27.08	60.0523	59.9539	61.8881	49.1484	47.2079	49.7147	59.8462	49.8388	51.4194	56.3194	23.2095	22.285	15.338	17.179	15.27	18.436	19.106	33.621	19.807	19.664	47.4544	60.0067	67.4474	50.9633	45.7345	57.009	50.2017	73.603
77	5U1D	49.0096	72.4474	39.0127	43.9687	33.4175	38.6893	121.852	38.6134	119.069	58.6475	55.9117	65.9262	71.5027	53.1021	69.9462	71.4284	59.6068	43.6313	71.23	72.237	51.0249	53.4855	50.9375	50.8808	51.187	75.7446	41.5397	51.0994	106.852	53.5744	18.2702	16.8401	9.9887	22.9723	20.9533	17.8367	5.3791	18.0162	8.6416	23.8127	38.4115	37.9076	35.2947	45.924	37.7435	45.7515	39.7235	116.551
77	5JK7	7.2929	35.0306	61.958	35.8862	38.7523	59.7157	66.0477	15.1155	23.4114	66.7168	5.8629	2.5433	72.441	35.697	15.501	30.3708	33.5143	5.3826	57.8975	40.9832	3.2519	2.9331	11.6397	1.9672	37.8255	38.7608	12.4925	37.9003	12.4595	12.8844	3.2519	2.9331	11.6397	53.1768	49.8444	1.1716	30.981	21.5551	34.2459	1.004	39.9211	36.9773	46.0421	42.1055	67.1049	80.5991	64.833	36.9821
88	4Z8L	40.2471	40.959	45.0602	4.7789	36.393	42.9246	37.3474	27.1226	42.5113	48.8203	35.5957	41.7097	37.7768	4.0869	39.2892	35.6254	36.6277	40.2169	32.5794	34.6303	35.1236	34.9246	37.2422	22.9387	35.5815	34.8143	11.6987	35.821	37.237	35.5906	2.346	45.7888	20.5554	20.5827	24.4352	22.0558	1.6937	1.8099	2.0612	1.6627	2.346	1.8025	2.5554	7.3479	6.24978	3.3453	4.4643	7.3432
96	4EEE	4.9634	31.8498	30.4354	27.0798	12.671	53.7606	6.1915	49.0477	7.8716	34.7202	3.1995	3.2878	2.9613	30.6357	34.0519	4.3093	6.1514	5.9342	5.9921	46.5872	4.0938	4.4281	3.5146	3.2952	46.0131	56.7685	53.5985	53.4914	56.8365	28.2334	30.857	23.308	29.591	32.272	29.168	29.998	30.349	12.437	26.550	30.721	4.9516	48.751	47.4314	42.0314	27.8225	5.9348	28.2286	43.4808
101	3WWT	4.4998	46.3262	26.1063	57.2828	49.7638	32.3495	56.7338	26.0247	56.041	52.7561	2.9385	3.1712	49.3622	49.5479	2.4206	57.0555	33.9128	32.7092	48.7417	7.6737	45.7127	56.3068	34.4376	39.2979	36.6787	43.1134	45.8874	34.6281	1.6534	45.4235	14.0142	13.9863	8.1327	7.559	27.2174	3.9465	22.336	1.8456	18.1487	13.1871	25.4501	53.7483	57.2288	29.6219	41.3724	23.1314	57.2591	57.8185
118	3KBH	42.1862	5.9438	19.6639	42.5515	57.6859	49.5412	34.6788	53.5567	52.246	50.8923	2.6929	2.3796	4.6846	3.1439	4.9995	7.2123	11.4824	6.4264	24.9291	4.2841	38.977	8.6362	5.0107	42.9	9.2314	17.3799	9.9686	32.3463	32.7471	32.279	0.9548	0.9877	1.0319	0.9799	1.192	1.0078	0.9252	0.9383	0.9386	0.967	54.816	3.3302	46.5711	38.3422	53.5256	61.6006	61.5821	60.4927
119	6GH8	40.3935	41.6454	38.6122	46.7103	49.1284	42.9011	3.5601	42.7762	19.4075	43.082	1.502	49.2883	32.8527	3.9424	47.2949	41.4246	25.4554	50.0111	48.1957	30.8776	24.8706	45.117	23.4611	41.1783	44.1188	43.9733	42.7262	40.864	39.538	44.8944	1.8628	1.8625	1.3735	1.6053	1.4452	1.4097	1.4679	1.4103	1.4192	1.5272	3.9456	11.8755	42.9461	48.4855	8.7328	21.9851	12.0002	17.125
136	3IOZ	66.9992	72.9924	95.4156	60.0954	61.1214	57.6841	90.0391	71.0499	94.1811	63.6171	86.889	84.3391	86.8003	25.0597	88.2291	88.0967	86.7178	87.0182	23.6071	88.3566	61.2888	57.9057	75.7096	29.7438	61.1885	70.1264	75.7174	29.5294	61.1293	84.2081	1.766	9.3196	12.3336	18.6726	8.5803	1.9424	18.5722	2.1174	18.0414	1.8753	27.2313	77.346	34.9485	71.6744	70.7576	37.6139	68.0644	72.2162
139	6ATK	39.7052	35.2961	39.8235	48.4883	52.3942	40.1446	39.0195	58.9859	35.5207	42.6894	44.8127	33.4327	45.8541	27.5319	32.5138	48.2127	36.1348	30.5231	47.7293	48.3047	51.8049	54.126	51.8035	51.7645	51.848	52.552	36.9554	48.0612	52.7066	52.6423	21.5682	14.7521	15.2666	15.3915	11.5382	14.968	19.2772	21.9007	22.0762	21.6978	42.7842	50.399	43.1422	43.266	28.856	42.7391	25.232	52.6356
143	6UDJ	9.591	23.6115	30.0728	29.9112	19.7894	23.8305	22.7914	27.9875	24.9997	25.8357	23.5044	28.4457	26.8839	33.0676	34.0188	28.9998	36.4483	28.7953	30.8342	5.6184	26.8542	26.9998	26.8725	36.1931	26.9294	20.9386	26.8359	26.9343	28.3648	24.4178	3.4823	4.1862	3.3852	4.2021	11.7081	11.7552	3.9494	3.7388	11.6917	4.0796	30.2639	36.2462	35.4916	26.306	32.7566	40.5984	31.766	40.5933
146	3KAS	75.3723	83.3046	82.1262	77.7754	34.6486	96.3938	54.4053	49.5966	51.8634	102.463	74.8109	71.8009	63.0211	34.31	72.2714	48.0856	75.5302	46.3611	74.881	79.698	25.0344	82.5755	59.2806	88.0185	24.5001	76.6364	92.6594	25.2395	48.9676	47.6542	3.2759	2.864	3.9166	4.3036	3.78	3.1352	3.6397	3.4304	3.1422	4.2404	39.8814	25.4885	26.2177	70.0713	32.6099	66.141	59.4551	85.6813
153	4D2M	1.027	69.501	66.121	53.398	88.742	48.2755	56.3253	74.5657	46.3254	34.5676	52.095	59.354	69.176	53.398	88.742	58.799	47.907	80.789	86.347	52.748	88.4497	73.9113	45.2059	77.5121	72.0155	67.5507	75.4976	70.7477	68.468	48.2375	27.174	26.716	1.947	36.488	34.68	32.603	28.201	23.025	37.42	37.126	91.7149	90.0263	80.8139	64.5645	49.7455	84.3546	79.5345	61.1334
158	4OWR	76.5682	31.2829	81.7539	59.806	59.806	42.0426	55.4523	51.5467	77.2265	49.0423	79.0996	67.9364	4.358	2.6568	85.1523	67.1827	33.2997	10.1328	66.9003	84.9556	61.5514	51.6884	41.6274	68.8661	67.3078	69.4813	54.7941	68.2135	40.8522	59.767	1.256	1.318	1.3931	1.267	1.292	1.387	1.374	1.808	1.48	1.467	55.2707	64.6505	60.4297	87.3325	56.6367	86.1545	72.5078	43.9106
162	2J1K	86.0952	89.2235	84.1574	83.845	92.151	90.5879	84.6905	78.6123	78.9121	86.9324	92.6644	85.6199	86.3781	3.2799	85.9567	71.4542	88.0811	88.3897	91.649	73.8623	52.8025	54.5091	58.8855	62.9101	58.6203	52.7951	54.6493	58.3719	60.4674	58.7299	1.8376	1.6405	1.8925	1.5401	1.2398	1.6536	1.8809	1.6248	1.1648	1.6701	34.318	92.9232	87.3969	88.7721	94.5289	87.8187	68.7654	91.5197
173	4U2X	3.507	24.373	29.1561	19.91	28.303	34.8918	32.1611	25.1357	23.5518	12.5891	4.0122	2.237	26.4702	20.5431	4.9479	6.2738	13.1939	27.3527	19.7544	13.0709	2.8256	2.6885	36.6036	29.8143	7.5036	32.6368	2.7194	4.5375	32.4687	34.957	3.707	1.577	2.049	1.966	4.072	2.092	2.101	1.652	2.123	2.123	34.5333	34.9615	33.0537	27.3749	32.8727	39.6674	13.1169	25.4112
182	6P59	31.3908	32.4991	32.968	26.5681	31.5586	32.6577	28.0085	32.0678	27.9702	29.7873	45.2724	46.1834	47.705	42.0362	45.5082	56.0237	53.5634	44.6757	49.1462	42.9974	27.1073	26.9149	29.3226	27.6747	26.5031	29.6674	29.412	27.8108	32.2332	33.4301	1.3653	1.6333	1.2877	1.439	1.5565	1.5038	1.173	1.3284	1.2271	1.2261	3.5667	33.8109	38.2689	38.2727	37.4255	48.3026	3.3633	43.456
188	2A78	45.0454	43.6014	44.1231	52.1945	48.3862	45.1575	55.5997	37.3399	38.0874	49.3496	64.8279	65.6824	62.5	60.9595	62.8726	52.5887	49.5444	54.1785	56.2045	58.129	46.2986	46.7414	45.0817	57.6417	58.2048	53.7928	59.9454	59.4204	54.6543	43.5034	32.4537	17.4017	17.2988	29.734	18.0412	17.3963	17.6899	17.4699	17.4928	17.8986	34.5116	61.583	35.4812	44.7609	53.8603	40.5135	30.62	35.3199
197	2FFK	55.9083	48.2295	53.8827	52.8866	50.4291	50.6469	51.9044	20.5916	42.5728	49.4186	30.7712	17.0717	34.5483	29.8349	20.9265	26.2337	24.9103	17.0941	21.0803	27.4729	25.1093	25.4849	24.327	25.7761	24.51	23.3492	22.6715	24.2048	27.0723	36.8077	1.2654	0.9181	1.2366	0.8742	1.0987	1.0341	0.9386	1.275	0.9249	0.8741	46.923	26.0502	50.3464	51.9721	46.7858	49.1149	62.4916	55.922
205	6ADL	40.521	3.5048	46.65	54.1712	63.3988	58.5578	53.0716	38.9971	27.9479	41.4261	38.5948	44.7031	40.5867	39.5721	39.9805	43.0336	35.2781	5.4788	49.2064	51.0253	41.372	42.2127	44.4294	45.4156	41.5806	44.4217	31.4873	43.2299	38.3376	48.0991	1.1205	1.0886	3.1354	2.193	2.6148	1.1885	1.1696	1.164	2.4113	1.4594	45.0376	58.0297	20.6859	59.7935	4.9564	33.3508	18.3402	44.4047
216	1G3N	72.6836	63.9199	3.4618	67.0885	73.0451	57.58	73.7298	70.6851	62.0959	61.58	30.9521	64.9839	37.5187	31.0766	60.8822	31.336	31.527	46.391	42.327	33.245	46.853	59.9866	53.5576	56.3817	48.9312	50.8349	55.1307	47.0383	52.6317	51.2809	1.1822	1.3232	1.208	1.858	1.5761	1.179	1.488	1.667	1.32	1.806	3.0756	3.5003	60.235	56.6098	50.4088	59.4627	14.9141	43.2619
221	6I2M	48.134	5.946	50.173	7.4877	13.6021	17.5882	27.8855	25.5796	33.0446	30.2404	5.7827	3.741	4.736	7.8885	13.9305	9.591	6.6495	30.3632	62.5097	53.6063	1.4113	2.4335	4.2497	3.0512	5.6942	3.7134	4.705	3.8304	3.6728	8.1042	34.07	27.366	30.24	28.6607	46.4276	36.5308	53.5862	28.3128	29.9952	35.0335	52.9807	44.7261	24.2269	46.1873	55.2884	58.6265	53.4192	54.6421
223	3EPD	4.3139	36.1293	70.5666	24.0356	36.6363	51.0366	50.6143	38.936	39.5775	61.3924	5.6583	1.5675	6.0019	5.3056	4.6473	8.9114	7.7148	8.1865	5.6168	36.9655	31.3415	60.4499	26.6655	24.9054	59.855	30.4252	49.6637	23.3822	29.8069	52.5292	1.3682	1.0839	1.2911	1.0168	1.0421	1.1599	1.0793	1.0745	1.0175	0.9648	59.6791	52.3422	68.7312	3.2267	64.0683	43.118	9.3139	70.4475
242	5GSD	36.2546	6.5692	52.2893	12.6554	38.2621	32.1215	34.7539	7.431	9.2701	34.966	41.2967	55.6534	47.8076	16.0193	10.4641	17.8959	7.3642	49.7781	3.6947	36.4916	39.9799	3.9289	37.327	44.4578	29.051	27.84	46.648	44.7666	31.9223	45.3011	24.5534	25.1833	22.9692	24.9916	15.805	24.8684	26.5759	11.5813	13.5824	25.198	8.789	5.2507	13.6107	41.1114	20.5719	52.5452	53.8907	13.0191
245	3EPF	67.9018	86.8912	89.3159	107.499	89.2824	75.5913	73.6287	84.3193	100.092	90.4916	54.4247	85.529	90.461	79.303	56.017	82.059	32.82	106.119	81.717	85.718	44.6025	52.139	29.42	79.137	40.31	67.4565	56.4544	45.4564	57.5653	77.5643	64.2713	6.697	16.1994	7.9465	11.4017	32.3223	4.5491	6.3032	26.642	47.0015	72.3172	114.218	137.16	129.238	100.494	125.576	53.5632	115.109
246	1Z7Z	71.6276	85.6873	60.3789	39.6357	53.37	67.2404	79.1227	66.595	48.0688	54.774	85.496	68.9743	76.6773	68.7951	81.4664	80.7369	64.6185	83.0784	84.753	23.3966	59.9035	42.0302	55.2979	39.1118	63.4713	67.1389	38.6384	42.5225	73.6462	44.3971	6.9102	7.4427	28.9697	29.9129	29.0136	29.0565	3.9879	6.2146	29.1269	29.064	50.2368	55.7246	51.3142	39.4835	55.7062	76.0525	72.9186	44.5017
257	1S8D	37.9238	3.5239	10.182	31.1375	15.3172	35.3686	33.7427	21.846	36.79	40.9792	33.094	48.387	56.5815	38.7984	47.2246	58.9811	36.0441	46.0732	37.3256	38.6463	37.5566	63.0128	50.9217	51.3561	52.42	50.2583	52.821	41.3282	41.4544	39.3872	2.4526	1.8033	1.8929	2.4414	1.9022	2.7297	1.8963	1.8074	1.6994		61.6078	2.9781	73.4434	69.2808	40.937	30.0795	3.1288	44.9913
258	3O4L	79.7537	85.0884	72.7755	69.9861	82.8449	62.808	72.8791	61.1706	57.6891	57.8893	85.4608	69.8449	50.7251	76.858	82.6529	71.6435	81.1035	80.4645	48.0416	70.6301	51.8055	72.3325	66.0652	61.6324	54.278	69.8158	62.9972	71.0971	52.941	71.5439	18.0107	22.1981	3.6146	22.2477	10.9285	22.8768	17.1638	25.4329	29.5282	19.5612	50.8022	57.3495	48.3327	48.2607	38.7478	47.5882	56.232	58.4575
259	3ZHF	55.0041	48.5624	56.1951	10.2564	46.8525	41.1605	55.8124	48.0919	42.5994	26.0568	3.6506	5.0352	5.3108	39.0224	4.3229	4.5838	8.083	37.048	44.5166	33.5071	56.9317	54.7446	47.9476	50.3441	50.2086	51.3667	52.7982	67.8293	52.3203	59.6695	1.5304	1.3631	1.4181	1.5201	1.5482	1.5107	1.4208	1.5111	1.5148	1.3347	54.9978	55.3389	66.0881	59.1744	59.487	61.976	56.6217	95.229
266	4PRA	90.7237	79.7444	54.9044	72.5672	75.958	73.592	75.1796	70.2007	50.2968	68.5878	92.975	55.345	64.704	100.971	100.799	99.197	81.836	85.311	64.981	109.349	70.2061	61.7161	63.2149	63.6515	63.0232	61.6894	58.0593	74.8169	63.4758	79.3923	27.6045	7.32	26.113	25.739	44.728	26.059	7.723	25.977	27.565	28.159	77.6051	82.1311	75.3647	51.9681	87.797	67.9374	56.4392	78.4321
275	2IPK	15.7553	7.3036	12.9165	13.4361	13.1839	9.3654	16.5756	23.4364	18.5463	15.5676	0.8138	1.56	13.2483	2.1121	13.6375	14.8828	15.5629	2.5861	2.3564	15.324	1.5964	2.1279	1.8002	1.6366	1.8159	2.5593	2.4117	1.6575	1.7487	2.4817	1.6589	16.5303	15.909	1.6341	14.1199	8.4165	1.9966	13.6348	14.3421	1.6405	24.971	8.5703	27.4955	14.5028	17.7324	36.2204	8.6363	31.5749
278	5UL6	48.8761	70.1269	56.1994	49.1284	59.3722	50.4299	111.132	52.9862	55.0907	65.5366	72.9142	67.3559	85.7114	93.7217	90.5897	48.8403	79.0394	79.1008	83.8612	80.9444	66.3181	64.1514	56.8576	100.346	58.1058	76.5212	66.4246	65.6251	71.6362	84.6689	19.1654	19.1359	20.2273	19.7312	14.9161	20.4962	18.3897	38.4206	28.3138	15.4368	73.2059	71.0072	48.6809	45.8759	80.0815	57.3436	83.6062	53.6625
286	5B1Z	151.405	144.965	95.5367	165.025	134.273	153.405	156.928	166.747	49.1218	96.9444	52.6958	101.091	59.2004	190.66	172.761	60.0014	76.0375	91.0757	58.635	101.174	133.678	144.173	137.699	58.3044	121.914	168.751	136.496	127.457	168.691	79.3863	20.0735	10.2607	14.2859	6.2062	21.9849	25.2362	19.0832	18.4582	30.1503	10.07	137.712	189.106	86.8217	138.045	172.047	78.2345	75.6999	80.3984
[truncated: 42 more columns]
